# Supplementary material for: The Mechanism of Manganese Ferrite Nanomaterials Promoting Drought Resistance in Rice
Source: Nanomaterials (Basel). 2023 Apr 26;13(9):1484. doi: 10.3390/nano13091484 (PMC10180523; doi:10.3390/nano13091484)
Supplement: Supplementary file 1 [file nanomaterials-13-01484-s001.zip]

Archive with 1 entries (1 files):
- nanomaterials-2364800-supplementary.pdf
